# Supplementary material for: Analyzing cachectic phenotypes in the muscle and fat body of Drosophila larvae
Source: STAR Protoc. 2022 Mar 9;3(1):101230. doi: 10.1016/j.xpro.2022.101230 (PMC8915010; doi:10.1016/j.xpro.2022.101230)
Supplement: Data S1. Oir to tiff macro, related to steps 33 and 61 [file mmc1.zip]

Archive with 1 entries (1 files):
- oir to tiff.ijm
