# Supplementary material for: Analyzing cachectic phenotypes in the muscle and fat body of Drosophila larvae
Source: STAR Protoc. 2022 Mar 9;3(1):101230. doi: 10.1016/j.xpro.2022.101230 (PMC8915010; doi:10.1016/j.xpro.2022.101230)
Supplement: Data S1. Oir to tiff macro, related to steps 33 and 61 [file mmc1.zip › oir to tiff.ijm]

// Opens a .oir experiment with multiple stacks and saves a .tif
//Batch mode
		setBatchMode(true);

//Get input folder from user
		//path = getDirectory("");
		input = getDirectory("");
		output = getDirectory("");

//Get filelist in input folder
		filelist = getFileList(input);
		for (i=0; i< filelist.length; i++) 	{
			if(endsWith(filelist[i],".oir")) 	{
		//For a .oir with tiling use the Bio-formats configuration in the line below (delete the "//" before the word "run")
			//run("Bio-Formats", "open=[" + path + filelist[i] + "] autoscale color_mode=Default concatenate_series open_all_series view=Hyperstack stack_order=XYCZT stitch_tiles");
		
		//For all other data use the Bio-formats configuration in the line below
		run("Bio-Formats", "open=[" + input + filelist[i] + "] autoscale color_mode=Grayscale series open_all_series view=Hyperstack stack_order=XYCZT");
		
		name = getTitle();	print(name);
		n = nSlices;		print(n);
		saveAs("tiff", output + name);

												}
											}
