# Supplementary material for: Analyzing cachectic phenotypes in the muscle and fat body of Drosophila larvae
Source: STAR Protoc. 2022 Mar 9;3(1):101230. doi: 10.1016/j.xpro.2022.101230 (PMC8915010; doi:10.1016/j.xpro.2022.101230)
Supplement: Data S2. Fillet muscle detachment analysis macro, related to step 35 [file mmc2.zip › Fillet muscle detachment analysis.ijm]

// Scoring muscle wastage in Dros. fillet for cuticles with disintegrated muscle

//Open file for manual ROI drawing
		path = getDirectory("");

		filelist = getFileList(path);
		for (i=0; i< filelist.length; i++) {
			if(endsWith(filelist[i],".tif")) {
			//if(endsWith(filelist[i],".tif")) {
				//run("Bio-Formats Importer", "open=[" + path + filelist[i] + "] autoscale color_mode=Default rois_import=[ROI manager] split_channels view=Hyperstack stack_order=XYCZT");
				run("Bio-Formats Importer", "open=[" + path + filelist[i] + "] autoscale color_mode=Custom view=Hyperstack stack_order=XYCZT");
				name = getTitle();
				n = nSlices;
				print(n);
				print(name);

//Image processing
		run("Grays");
		run("Z Project...", "projection=[Max Intensity]");
		
		run("Scale...", "x=2.0 y=2 width=998 height=998 interpolation=Bilinear average create");
		run("Gaussian Blur...", "sigma=1");
		run("Remove Outliers", "block_radius_x=100 block_radius_y=100 standard_deviations=3");

//Crop Image
		setTool("rectangle");
		waitForUser("Draw a square ROI around cuticle");
		run("Crop");
		run("Rotate 90 Degrees Left");
        saveAs("tiff", path+name+"_edit");
		
//Threshold  - identify tissue with Minimum create full mask with Triangle
		run("Duplicate...", "title=Area_mask.tif");
		run("Duplicate...", "title=Actin_mask.tif");
		selectWindow("Area_mask.tif");
		setTool("polygon");
		waitForUser("Draw ROI around cuticle");
		roiManager("Add");
		selectWindow("Area_mask.tif");
		run("Set Measurements...", "area mean min perimeter area_fraction limit display add redirect=Actin_mask.tif decimal=3");

//Threshold - identify actin
		selectWindow("Actin_mask.tif");
		setAutoThreshold("Huang dark");
		waitForUser("check threshold");
		call("ij.plugin.frame.ThresholdAdjuster.setMode", "B&W");
		setOption("BlackBackground", true);

//Meausre Actin
		run("Set Measurements...", "area area_fraction display add clear decimal=3");
		selectWindow("Actin_mask.tif");
		roiManager("Select", 0);
		roiManager("Set Color", "yellow");
		roiManager("Set Line Width", 5);
		run("Measure");
		saveAs("Results", path+name+".csv");
		roiManager("reset");

//Save jpegs for figures	
		run("Overlay Options...", "stroke=none width=10 fill=yellow set");;
		selectWindow("Actin_mask.tif");
		run("Flatten");
		saveAs("Jpeg", path+name+"_actin mask.jpg");

//Close All
		waitForUser("Check ROI");
		run("Clear Results");
		roiManager("reset");
		run("Close All");
		run("Collect Garbage");
	}
}
