# Supplementary material for: Analyzing cachectic phenotypes in the muscle and fat body of Drosophila larvae
Source: STAR Protoc. 2022 Mar 9;3(1):101230. doi: 10.1016/j.xpro.2022.101230 (PMC8915010; doi:10.1016/j.xpro.2022.101230)
Supplement: Data S4. Lipid droplet quantification analysis_multichannel macro, related to step 63 [file mmc4.zip]

Archive with 1 entries (1 files):
- Lipid droplet quantification analysis_multichannel.ijm
