# Supplementary material for: Analyzing cachectic phenotypes in the muscle and fat body of Drosophila larvae
Source: STAR Protoc. 2022 Mar 9;3(1):101230. doi: 10.1016/j.xpro.2022.101230 (PMC8915010; doi:10.1016/j.xpro.2022.101230)
Supplement: Data S4. Lipid droplet quantification analysis_multichannel macro, related to step 63 [file mmc4.zip › Lipid droplet quantification analysis_multichannel.ijm]

// Lipid Droplet Analysis

// 1.0 Get input - output folders .
	indir = getDirectory("Choose an input folder.");
	list = getFileList(indir);
	outdir = getDirectory("Choose an output folder.");

// 2.0 Get filelist of input folder
	list = getFileList(indir);
	for (i=0; i< list.length; i++) {
		if(endsWith(list[i],".tif")) {
		open(indir + list[i]);
		nameonly=File.nameWithoutExtension;

// 3.0 Channel Selection 
	waitForUser("Arrange channels so that the lipid channel is the second channel");
	run("Arrange Channels...");
	run("Split Channels");
	phalloidin = "C1-" + list[i];	selectWindow("C1-" + list[i]);	run("Close");
	droplets = "C2-" + list[i];
	//additional = "C3-" + list[i];	selectWindow("C3-" + list[i]);	run("Close");
	
// 4.0 Image restoration
	//selectWindow(droplets);
	//For Z-stack data activate the two lines of code below...
	waitForUser("Select a representative slice");
	run("Slice Keeper");	rename("kept slice");	droplets = "kept slice";
	
	run("Subtract Background...", "rolling=50");	run("Enhance Contrast...", "saturated=1 normalize equalize");	//run("Gaussian Blur...", "sigma=1");
	run("Duplicate...", "title=[edit]");	selectWindow("edit");
	run("Scale Bar...", "width=50 height=10 font=20 color=Red background=None location=[Lower Right] bold hide overlay");
	saveAs("jpeg", outdir + nameonly + "_edit");
	run("Close");

// 5.0 Draw and duplicate ROI 1
	setTool("rectangle");	waitForUser("Draw a rectangle in the fatbody image");
	run("Specify...", "width=200 height=200 x=188 y=136 slice=1");
	waitForUser("Move box to ROI1");
	roiManager("Add");	roiManager("Select", 0);
	run("Duplicate...", "title=[ROI1]");	run("Duplicate...", "title=[mask1]");
// 5.1 Threshold ROI 1
	selectWindow("mask1");
	run("Kuwahara Filter", "sampling=3");
	setAutoThreshold("Li dark");	run("Convert to Mask");	run("Watershed");
	rename("LD mask1");
// 5.2 Measure Lipid Droplets ROI 1
	roiManager("reset");
	//run("Set Measurements...", "area feret's limit redirect=None decimal=1");
	run("Set Measurements...", "area redirect=None decimal=1");
	run("Analyze Particles...", "size=10-500 circularity=0.00-1.00 show=Nothing exclude add");
	roiManager("Measure");	saveAs("Results", outdir + nameonly + "_ROI1_results.csv");	run("Clear Results");
// 5.3 Save proof	
	selectWindow("ROI1");
	roiManager("Show All with labels");	run("Flatten");
	run("Scale Bar...", "width=20 height=5 font=20 color=White background=None location=[Lower Right] bold hide overlay");
	//run("Scale Bar...", "width=20 height=5 font=20 color=Red background=None location=[Lower Right] bold hide overlay");
	saveAs("jpeg", outdir + nameonly + "_ROI1_proof");
	roiManager("reset");

// 6.0 Draw and duplicate ROI 2
	setTool("rectangle");
	//run("Specify...", "width=200 height=200 x=188 y=136 slice=1");
	waitForUser("Move box to ROI2");
	roiManager("Add");	roiManager("Select", 0);
	run("Duplicate...", "title=[ROI2]");	run("Duplicate...", "title=[mask2]");
// 6.1 Threshold ROI 1
	selectWindow("mask2");
	run("Kuwahara Filter", "sampling=3");
	setAutoThreshold("Li dark");	run("Convert to Mask");	run("Watershed");
	rename("LD mask2");
// 6.2 Measure Lipid Droplets ROI 2
	roiManager("reset");
	//run("Set Measurements...", "area feret's limit redirect=None decimal=1");
	run("Set Measurements...", "area redirect=None decimal=1");
	run("Analyze Particles...", "size=10-500 circularity=0.00-1.00 show=Nothing exclude add");
	roiManager("Measure");	saveAs("Results", outdir + nameonly + "_ROI2_results.csv");	run("Clear Results");
// 6.3 Save proof	
	selectWindow("ROI2");
	roiManager("Show All with labels");	run("Flatten");
	run("Scale Bar...", "width=20 height=5 font=20 color=White background=None location=[Lower Right] bold hide overlay");
	//run("Scale Bar...", "width=20 height=5 font=20 color=Red background=None location=[Lower Right] bold hide overlay");
	saveAs("jpeg", outdir + nameonly + "_ROI2_proof");
	roiManager("reset");

// 7.0 Draw and duplicate ROI 3
	setTool("rectangle");
	//run("Specify...", "width=200 height=200 x=188 y=136 slice=1");
	waitForUser("Move box to ROI3");
	roiManager("Add");	roiManager("Select", 0);
	run("Duplicate...", "title=[ROI3]");	run("Duplicate...", "title=[mask3]");
// 7.1 Threshold ROI 1
	selectWindow("mask3");
	run("Kuwahara Filter", "sampling=3");
	setAutoThreshold("Li dark");	run("Convert to Mask");	run("Watershed");
	rename("LD mask3");
// 7.2 Measure Lipid Droplets ROI 3
	roiManager("reset");
	//run("Set Measurements...", "area feret's limit redirect=None decimal=1");
	run("Set Measurements...", "area redirect=None decimal=1");
	run("Analyze Particles...", "size=10-500 circularity=0.00-1.00 show=Nothing exclude add");
	roiManager("Measure");	saveAs("Results", outdir + nameonly + "_ROI3_results.csv");	run("Clear Results");
// 7.3 Save proof	
	selectWindow("ROI3");
	roiManager("Show All with labels");	run("Flatten");
	run("Scale Bar...", "width=20 height=5 font=20 color=White background=None location=[Lower Right] bold hide overlay");
	//run("Scale Bar...", "width=20 height=5 font=20 color=Red background=None location=[Lower Right] bold hide overlay");
	saveAs("jpeg", outdir + nameonly + "_ROI3_proof");
	roiManager("reset");

// 8.0 End of Macro	
	run("Clear Results");
	roiManager("reset");
	run("Close All");
	run("Collect Garbage");
	}
}
